# Supplementary material for: Saving the locals: a conservation genomics approach to the endangered Spanish Toothcarp, Aphanius iberus (Valenciennes, 1846)
Source: Sci Rep. 2025 Dec 11;16:2150. doi: 10.1038/s41598-025-31909-y (PMC12808277; doi:10.1038/s41598-025-31909-y)
Supplement: Supplementary file 1 — Supplementary Information 1. [file 41598_2025_31909_MOESM1_ESM.xlsx]

## Sheet: Sheet1
Table S1. Table of specimens for which we obtianed whole genome sequencing data, their location, genetic lineage according to the PCA analysis, coverage and information on which individuals are included in each dataset. The coverage in parenthesis is to which the individuals of higher coverage were downsampled.
Specimen code	Species	Population name	Locality code	Latitude	Longitude	Genetic group (PCA results)	Coverage	Dataset	Accession number
CN21623	Aphanius iberus	Clot de la Llúdriga	1	42.218	3.11311	North Catalonia	9.72187	1&2	SAMN51172061
CN21782	Aphanius iberus	Bassa del Pi	2	42.0467	3.19278	North Catalonia	8.33397	1&2	SAMN51172062
CN21784	Aphanius iberus	Bassa del Pi	2	42.0467	3.19278	North Catalonia	13,6547 (8,8755)	1&2	SAMN51172063
CN21806	Aphanius iberus	Mollet del Vallès	3	41.5454	2.1988	Levante	8.21786	1&2	SAMN51172064
CN21809	Aphanius iberus	Rubí	4	41.4971	2.03493	South Catalonia	8.48088	1&2	SAMN51172065
CN21810	Aphanius iberus	Rubí	4	41.4971	2.03493	South Catalonia	8.56026	1&2	SAMN51172066
CN21814	Aphanius iberus	Sant Cugat del Vallès	5	41.4721	2.08652	Sant Cugat	8.69575	1&2	SAMN51172067
CN21582	Aphanius iberus	ZOO Barcelona	6	41.3891	2.18817	Prat de Llobregat	7.90409	1&2	SAMN51172068
CN21815	Aphanius iberus	Prat de Llobregat	7	41.3023	2.1291	Prat de Llobregat	9.63042	1&2	x
CN21777	Aphanius iberus	Bassa Pineda de Can Camins	8	41.2849	2.09744	Prat de Llobregat	9.0677	1&2	SAMN51172069
CN21596	Aphanius iberus	Les Madrigueres	9	41.1843	1.54815	South Catalonia	13,8022 (8,9714)	1&2	SAMN51172070
CN21766	Aphanius iberus	Riera de Murtra	10	41.1617	1.45469	North Catalonia	6.43986	1&2	SAMN51172071
CN21756	Aphanius iberus	Bassa Nova (Gaià)	11	41.1332	1.3655	South Catalonia	7.22996	1&2	SAMN51172072
CN21655	Aphanius iberus	Tributaris - Sèquia Major	12	41.0845	1.17879	Salou	6.01659	1&2	SAMN51172073
CN21591	Aphanius iberus	Tributaris - Sèquia Major	12	41.0845	1.17879	Salou	6.65931	1&2	SAMN51172074
CN21728	Aphanius iberus	Tributaris - Sèquia Major	12	41.0845	1.17879	Salou	7.27071	1&2	SAMN51172075
CN21703	Aphanius iberus	Riera de Llastres	14	40.9925	0.930532	North Catalonia	8.03383	1&2	SAMN51172076
CN21682	Aphanius iberus	Estany Gelat	13	41.0215	0.953777	North Catalonia	7.41145	1&2	SAMN51172077
CN21758	Aphanius iberus	Estany Gelat	13	41.0215	0.953777	North Catalonia	6.99854	1&2	SAMN51172078
CN21656	Aphanius iberus	Estany Gelat	13	41.0215	0.953777	North Catalonia	9.752	1&2	SAMN51172079
CN21681	Aphanius iberus	Torrent del Pi	17	40.9001	0.822047	Salou	8.0802	1&2	SAMN51172080
CN21638	Aphanius iberus	Torrent del Pi	17	40.9001	0.822047	Salou	7.52408	1&2	SAMN51172081
CN21754	Aphanius iberus	Torrent del Pi	17	40.9001	0.822047	Salou	8.11218	1&2	SAMN51172082
CN21642	Aphanius iberus	Sant Jordi d'Alfama	15	40.9119	0.830924	Salou	7.94295	1&2	SAMN51172083
CN21598	Aphanius iberus	Sant Jordi d'Alfama	15	40.9119	0.830924	Salou	5.01486	1&2	SAMN51172084
CN21657	Aphanius iberus	Sant Jordi d'Alfama	15	40.9119	0.830924	Salou	7.68601	1&2	SAMN51172085
CN21640	Aphanius iberus	Estany Tort	16	40.8946	0.81492	Salou	7.73236	1&2	SAMN51172086
CN21688	Aphanius iberus	La Tancada	20	40.6495	0.735937	South Catalonia	7.44959	1&2	SAMN51172087
CN21700	Aphanius iberus	La Tancada	20	40.6495	0.735937	South Catalonia	9.04768	1&2	SAMN51172088
CN21730	Aphanius iberus	La Tancada	20	40.6495	0.735937	South Catalonia	9.67843	1&2	SAMN51172089
CN21637	Aphanius iberus	Buda - Maresmes	19	40.7086	0.853702	South Catalonia	7.94887	1&2	SAMN51172090
CN21732	Aphanius iberus	Buda - Maresmes	19	40.7086	0.853702	South Catalonia	7.75216	1&2	SAMN51172091
CN21706	Aphanius iberus	El Canal Vell	18	40.7363	0.798797	South Catalonia	6.74719	1&2	SAMN51172092
CN21760	Aphanius iberus	El Canal Vell	18	40.7363	0.798797	South Catalonia	5.99121	1&2	SAMN51172093
CN21632	Aphanius iberus	Punta de la Banya	21	40.5653	0.671207	South Catalonia	8.15563	1&2	SAMN51172094
CN21715	Aphanius iberus	Punta de la Banya	21	40.5653	0.671207	South Catalonia	6.81414	1&2	SAMN51172095
CN21727	Aphanius iberus	Punta de la Banya	21	40.5653	0.671207	South Catalonia	9.95012	1&2	SAMN51172096
AT29861	Aphanius iberus	Cabanes	22	40.1875	0.197787	Cabanes	8.18113	1&2	SAMN51172097
AT29087	Aphanius iberus	Albuixech	23	39.5447	-0.325989	Levante	9.551	1&2	SAMN51172098
AT29067	Aphanius iberus	Santa Pola	25	38.1969	-0.560314	South Spain	8.93994	1&2	SAMN51172099
AT29056	Aphanius iberus	Sax	24	38.5354	-0.821934	South Spain	9.83351	1&2	SAMN51172100
AT4839	Aphanius iberus	San Pedro del Pinatar	26	37.8349	-0.773567	South Spain	6.41203	1&2	SAMN51172101
AT5157	Aphanius iberus	Rambla Moreras	27	37.5647	-1.29841	South Spain	9.34696	1&2	SAMN51172102
AT 29851	Aphanius iberus	Adra	28	36.7815	-3.03519	Levante	7.53818	1&2	SAMN51172103
AT30199	Aphanius baeticus	Lebrija	44	36.9154	-5.94844		15,7133 (8,635)	1	SAMN51172104
AT6981	Anatolychthys anatoliae						10,6866 (8,5492)	1	SAMN51172105
